# Supplementary material for: Triple-Negative Breast Cancer Subclassified by Immunohistochemistry: Correlation with Clinical and Pathological Outcomes in Patients Receiving Neoadjuvant Chemotherapy
Source: Int J Mol Sci. 2024 May 27;25(11):5825. doi: 10.3390/ijms25115825 (PMC11172922; doi:10.3390/ijms25115825)
Supplement: Supplementary file 1 [file ijms-25-05825-s001.zip]

Archive with 1 entries (1 files):
- ijms-3001393-supplementary.pdf
